# Supplementary material for: Radiotherapy treatment scheduling: Implementing operations research into clinical practice
Source: PLoS One. 2021 Feb 19;16(2):e0247428. doi: 10.1371/journal.pone.0247428 (PMC7894882; doi:10.1371/journal.pone.0247428)
Supplement: S1 Data — (XLSX) [file pone.0247428.s002.xlsx]

## Sheet: avl_patdata
nsessions	duedate	daybreaks	winphy	start_pat	slots	urg_pat	window	linac	A1	A4	A5	B1	B3	B4
2	1	1	0	1	6	2	2	3	1	1	1	1	1	0
2	1	1	1	1	3	3	1	2	1	1	1	1	1	0
5	1	1	0	1	3	3	0	2	1	1	1	1	1	0
5	1	1	1	1	4	3	1	1	1	1	1	1	1	0
4	1	1	0	1	4	3	2	2	0	0	1	0	0	0
5	1	1	0	0	3	3	2	4	1	1	1	1	1	0
5	1	1	0	0	5	3	2	1	1	0	0	0	0	0
2	1	1	0	1	2	3	2	3	1	1	1	1	1	0
4	2	1	0	0	3	3	1	2	1	1	1	1	1	0
1	1	1	1	1	3	3	2	2	1	1	1	1	1	0
1	1	1	1	1	3	3	1	1	1	1	1	1	1	0
5	1	1	1	1	3	3	1	1	1	1	1	1	1	0
5	1	1	0	1	3	3	2	1	1	1	1	1	1	1
6	1	1	1	1	3	3	1	4	1	1	1	1	1	0
5	1	1	1	1	3	3	2	0	1	1	1	1	1	1
1	1	1	0	1	3	2	1	5	1	1	1	1	1	1
4	2	1	0	0	3	3	1	3	1	1	1	1	1	1
1	1	1	0	0	3	2	0	0	1	1	1	1	1	1
5	1	1	0	1	2	3	1	0	1	1	1	1	1	1
2	4	1	0	0	2	3	1	0	1	1	1	1	1	0
2	1	1	0	1	3	3	1	1	1	0	1	0	0	0
2	1	1	0	1	3	3	1	3	1	1	1	1	1	0
4	2	1	0	0	3	2	1	0	1	1	1	1	1	0
1	1	2	1	0	3	3	1	1	1	0	1	0	0	0
3	1	1	0	1	2	3	0	2	1	1	1	1	1	0
5	1	1	1	1	2	3	1	2	1	1	1	1	1	1
1	1	1	0	1	3	3	1	4	1	1	1	1	1	0
2	3	1	0	0	3	3	1	3	1	1	1	1	1	0
5	1	1	0	0	3	3	0	0	1	1	1	1	1	0
2	1	1	0	1	3	2	0	1	1	1	1	1	1	1
1	5	1	0	0	3	2	1	2	1	1	1	1	1	1
5	1	1	0	1	3	3	1	2	1	1	1	1	1	0
1	1	1	0	1	3	2	2	3	1	1	1	1	1	1
5	1	1	0	1	2	3	2	1	1	1	1	1	1	1
2	1	1	0	1	3	2	1	1	1	1	1	1	1	1
1	1	1	0	1	3	3	1	1	1	1	1	1	1	1
5	1	1	1	1	2	3	1	1	1	1	1	1	1	1
4	1	1	0	1	3	3	2	3	1	1	1	1	1	1
5	1	1	0	1	3	3	1	4	1	1	1	1	1	0
2	1	1	0	1	3	2	1	3	1	1	1	1	1	0
1	1	1	0	1	3	2	2	3	1	1	1	1	1	1
2	1	1	0	1	6	2	1	4	1	1	1	1	1	0
5	1	1	0	1	3	3	0	3	1	1	1	1	1	0
1	4	1	0	0	6	2	1	4	1	1	1	1	1	1
5	1	1	1	1	3	3	2	2	1	1	1	1	1	0
5	1	1	1	1	2	3	2	3	1	1	1	1	1	1
5	1	1	0	1	3	3	1	0	1	1	1	1	1	0
1	4	1	0	0	3	3	2	3	1	1	1	1	1	0
4	1	1	0	1	6	2	0	3	1	1	1	1	1	1
5	1	1	0	1	3	3	0	5	1	1	1	1	1	0
4	1	1	0	1	2	3	2	1	1	1	1	1	1	0
3	1	1	0	1	3	3	1	2	1	1	1	1	1	1
5	1	1	0	1	3	3	1	0	1	1	1	1	1	0
5	1	1	1	1	3	3	1	4	1	1	1	1	1	0
2	1	1	0	1	3	3	2	3	1	1	1	1	1	0
5	1	1	0	1	2	3	1	1	1	1	1	1	1	1
1	1	1	0	0	3	2	1	0	1	1	1	1	1	1
5	1	1	0	1	3	3	1	0	1	1	1	1	1	0
5	1	1	0	1	3	3	1	3	1	1	1	1	1	0
5	1	1	1	1	3	3	1	3	1	1	1	1	1	0
5	1	1	0	0	3	3	1	1	1	1	1	1	1	0
1	4	1	0	0	3	2	1	2	1	1	1	1	1	1
5	1	1	1	1	5	3	2	2	1	1	1	1	1	0
5	1	1	0	1	3	3	0	0	1	1	1	1	1	1
1	1	1	0	1	2	3	2	4	1	1	1	1	1	0
5	1	1	0	1	2	3	1	4	1	1	1	1	1	0
2	4	1	1	0	3	3	2	2	1	1	1	1	1	0
5	1	1	0	1	2	3	1	0	1	1	1	1	1	0
5	1	1	0	1	3	3	1	1	1	1	1	1	1	1
5	1	1	0	1	2	3	0	0	1	1	1	1	1	0
6	1	1	1	1	3	3	2	1	1	1	1	1	1	0
5	1	1	0	1	2	3	2	0	1	1	1	1	1	0
3	3	1	1	0	3	3	2	0	1	1	1	1	1	0
5	1	1	0	1	3	3	1	1	1	1	1	1	1	0
1	1	1	0	1	3	3	2	0	1	0	1	0	0	0
3	1	1	0	1	3	3	1	3	1	1	1	1	1	0
5	1	1	1	1	3	3	1	2	1	1	1	1	1	0
5	1	1	1	1	3	3	1	2	1	1	1	1	1	0
5	1	1	0	1	3	3	1	2	1	0	1	0	0	0
5	1	1	0	1	2	3	1	1	1	1	1	1	1	1
2	1	1	1	1	2	3	1	0	1	1	1	1	1	0
5	1	1	0	1	3	3	1	3	1	1	1	1	1	0
5	1	1	1	1	3	3	1	0	1	1	1	1	1	0
5	1	1	0	0	2	3	2	3	1	1	1	1	1	0
5	1	1	1	1	3	3	0	3	1	1	1	1	1	0
2	3	1	0	0	3	2	1	3	1	1	1	1	1	0
2	4	1	0	0	3	3	1	3	1	1	1	1	1	0
2	1	1	0	1	3	3	2	2	1	1	1	1	1	0
5	1	1	0	1	3	3	1	3	1	1	1	1	1	0
5	1	1	1	1	3	3	1	2	1	1	1	1	1	0
2	1	1	0	1	2	3	1	4	1	1	1	1	1	0
5	1	1	1	1	3	3	1	1	1	1	1	1	1	0
5	1	1	1	1	3	3	1	2	1	1	1	1	1	0
2	1	1	0	1	3	2	1	1	1	1	1	1	1	0
5	1	1	0	1	2	3	2	1	1	1	1	1	1	0
5	1	1	0	1	3	3	1	3	1	1	1	1	1	1
4	1	1	1	1	3	3	1	0	1	1	1	1	1	0
5	1	1	0	1	2	3	1	1	1	1	1	1	1	0
5	1	1	0	1	3	2	2	0	1	1	1	1	1	0
5	1	1	0	1	3	3	1	4	1	1	1	1	1	0
5	1	1	0	1	2	3	1	4	1	1	1	1	1	0
5	1	1	1	1	3	3	1	3	1	1	1	1	1	0
4	1	1	0	1	3	3	1	3	1	1	1	1	1	0
1	1	1	0	1	3	3	2	2	1	1	1	1	1	0
4	1	1	0	1	3	3	1	2	1	0	1	0	0	0
5	1	1	0	1	3	3	2	3	1	1	1	1	1	0
5	1	1	0	1	3	3	1	1	1	1	1	1	1	1
5	1	1	0	1	3	3	1	5	1	1	1	1	1	1
3	1	1	0	1	3	2	1	3	1	1	1	1	1	0
4	2	1	1	0	3	3	0	4	1	1	1	1	1	0
4	1	1	0	1	2	3	1	1	1	1	1	1	1	0
5	1	1	1	1	3	3	2	3	1	1	1	1	1	0
5	1	1	0	1	2	3	1	0	1	1	1	1	1	0
3	3	1	0	0	3	2	2	2	1	0	1	0	0	0
4	1	1	0	1	3	3	1	0	1	0	1	0	0	0
5	1	1	1	1	3	3	2	4	1	1	1	1	1	0
5	1	1	0	1	3	3	1	1	1	1	1	1	1	0
2	1	1	0	1	3	3	2	4	1	1	1	1	1	0
5	1	1	0	1	2	3	0	3	1	1	1	1	1	0
5	1	1	1	1	3	3	1	2	1	1	1	1	1	0
5	1	1	0	1	3	3	1	3	1	1	1	1	1	1
3	3	1	0	0	3	3	1	0	1	1	1	1	1	0
2	1	1	1	1	3	3	1	4	1	1	1	1	1	0
4	1	1	0	1	2	3	1	3	1	1	1	1	1	1
5	1	1	1	1	3	3	2	4	1	1	1	1	1	0
4	1	1	0	1	3	3	1	3	1	1	1	1	1	0
1	1	1	0	0	3	2	0	3	1	1	1	1	1	1
5	1	1	0	1	2	3	1	0	1	1	1	1	1	0
5	1	1	0	1	3	3	0	2	1	1	1	1	1	1
3	1	1	0	1	4	3	1	2	0	0	1	0	0	0
5	1	1	1	1	3	3	1	2	1	1	1	1	1	0
4	1	1	0	1	2	3	0	5	1	1	1	1	1	0
6	1	1	1	1	3	3	1	1	1	1	1	1	1	0
5	1	1	1	1	3	3	1	4	1	1	1	1	1	0
5	1	1	1	0	3	3	2	3	1	1	1	1	1	0
5	1	1	0	1	2	3	1	1	1	1	1	1	1	1
5	1	1	0	1	3	3	0	2	1	1	1	1	1	0
1	1	1	0	1	3	2	1	2	1	1	1	1	1	0
6	1	1	1	1	3	3	0	1	1	1	1	1	1	0
3	1	1	0	1	2	3	2	0	1	1	1	1	1	0
5	1	1	0	1	3	3	1	4	1	1	1	1	1	0
5	1	1	0	1	3	3	1	0	1	1	1	1	1	0
3	1	1	0	1	3	3	1	2	1	1	1	1	1	0
4	2	1	0	0	3	3	1	4	1	1	1	1	1	0
5	1	1	0	1	2	3	0	4	1	1	1	1	1	0
6	1	1	1	1	3	3	2	2	1	1	1	1	1	0
5	1	1	1	1	3	3	2	4	1	1	1	1	1	0
5	1	1	1	1	3	3	1	4	1	1	1	1	1	0
5	1	1	1	1	5	3	0	4	1	1	1	1	1	0
2	1	1	0	1	3	3	2	3	1	1	1	1	1	0
5	1	1	0	1	3	3	0	0	1	1	1	1	1	0
5	1	1	0	1	3	3	2	3	1	1	1	1	1	0
5	1	1	0	1	3	3	2	4	1	1	1	1	1	0
2	3	1	0	0	4	3	1	1	0	1	0	1	0	0
3	1	1	0	1	2	3	1	2	1	1	1	1	1	0
5	1	1	0	1	3	3	2	4	1	1	1	1	1	1
2	3	1	0	0	2	3	1	0	1	1	1	1	1	0
5	1	1	0	1	3	3	2	4	1	1	1	1	1	0
5	1	1	0	1	2	3	1	0	1	1	1	1	1	0
5	1	1	0	1	2	3	2	3	1	1	1	1	1	0
5	1	1	1	1	3	3	1	2	1	1	1	1	1	0
3	1	2	1	1	5	3	1	3	1	0	1	1	1	0
3	1	1	0	1	3	3	2	3	1	1	1	1	1	0
5	1	1	0	1	3	3	1	0	1	1	1	1	1	0
2	1	2	1	1	5	3	2	2	1	0	1	1	1	0
5	1	1	0	0	3	3	2	4	1	1	1	1	1	0
5	1	1	1	1	3	3	1	4	1	1	1	1	1	0
5	1	1	0	1	2	3	1	0	1	1	1	1	1	0
9	1	1	0	1	3	3	1	4	1	1	1	1	1	0
5	1	1	1	0	3	3	2	1	1	1	1	1	1	0
3	1	1	0	1	3	3	0	3	1	1	1	1	1	0
5	1	1	1	1	3	3	1	3	1	1	1	1	1	0
3	1	1	1	1	3	3	1	1	1	1	1	1	1	0
5	1	1	0	1	3	3	1	4	1	1	1	1	1	0
5	1	1	1	1	3	3	1	0	1	1	1	1	1	0
8	1	1	0	1	3	3	2	0	1	1	1	1	1	0
3	1	1	0	1	3	3	2	4	1	1	1	1	1	1
2	4	1	0	0	2	3	1	3	1	1	1	1	1	0
5	1	1	0	1	3	3	1	4	1	1	1	1	1	0
3	1	1	0	1	2	3	2	4	1	1	1	1	1	0
5	1	1	0	1	3	3	2	1	1	1	1	1	1	0
4	1	1	1	1	3	3	1	0	1	1	1	1	1	0
5	1	1	0	1	3	3	2	2	1	1	1	1	1	0
5	1	1	0	1	3	3	1	1	1	1	1	1	1	0
3	3	1	0	0	3	2	2	4	0	1	0	1	0	0
5	1	1	0	1	3	3	1	1	1	1	1	1	1	0
2	3	1	0	0	2	3	2	3	1	1	1	1	1	0
5	1	1	0	1	3	3	1	1	1	1	1	1	1	0
5	1	1	0	1	3	3	2	2	1	1	1	1	1	0
5	1	1	0	1	2	3	1	1	1	1	1	1	1	0
2	2	1	1	0	3	3	2	1	1	1	1	1	1	0
5	1	1	0	1	3	3	1	1	1	1	1	1	1	0
3	2	1	0	0	2	3	0	4	1	1	1	1	1	0
1	1	1	0	1	4	2	0	4	1	1	1	1	1	1
2	1	1	0	1	7	3	1	0	0	1	0	1	0	0
3	1	2	1	1	5	3	0	4	1	0	1	1	1	0
5	1	1	0	1	3	3	1	3	1	1	1	1	1	0
1	1	1	0	1	3	2	2	5	1	1	1	1	1	1
2	1	1	0	1	3	3	2	1	1	1	1	1	1	0
4	2	1	0	0	2	3	2	1	1	1	1	1	1	0
5	1	1	0	0	3	3	2	2	1	1	1	1	1	0
1	4	2	1	0	5	3	1	3	1	0	1	1	1	0
3	3	1	0	0	3	3	1	0	1	1	1	1	1	0
5	1	1	0	0	3	3	0	0	1	1	1	1	1	0
1	3	1	0	0	3	3	1	5	1	1	1	1	1	1
2	2	2	1	0	5	3	1	4	1	0	1	1	1	0
1	4	1	0	0	3	3	1	3	1	1	1	1	1	0
4	2	1	1	0	2	3	2	3	1	1	1	1	1	0
1	1	1	0	1	6	2	1	0	1	1	1	1	1	1
2	1	1	0	1	3	2	2	1	1	1	1	1	1	0
1	3	1	1	0	3	2	1	0	1	1	1	1	1	0
1	4	1	0	0	3	2	1	0	1	1	1	1	1	1
1	5	1	0	0	3	2	1	2	1	1	1	1	1	1

## Sheet: avl_linacdata
		A1					A4					A5					B1					B3					B4
		1	2	3	4	5	1	2	3	4	5	1	2	3	4	5	1	2	3	4	5	1	2	3	4	5	1	2	3	4	5
07:30:00	slot 1	1	1	1	1	1	1	1	1	1	1	1	1	1	1	1	1	1	1	1	1	1	1	1	1	1	1	1	1	1	1
07:35:00	slot 2	1	1	1	1	1	1	1	1	1	1	1	1	1	1	1	1	1	1	1	1	1	1	1	1	1	1	1	1	1	1
07:40:00	slot 3	1	1	1	1	1	1	1	1	1	1	1	1	1	1	1	1	1	1	1	1	1	1	1	1	1	1	1	1	1	1
07:45:00	slot 4	1	1	1	1	1	1	1	1	1	1	1	1	1	1	1	1	1	1	1	1	1	1	1	1	1	1	1	1	1	1
07:50:00	slot 5	1	1	1	1	1	1	1	1	1	1	1	1	1	1	1	1	1	1	1	1	1	1	1	1	1	1	1	1	1	1
07:55:00	slot 6	1	1	1	1	1	1	1	1	1	1	1	1	1	1	1	1	1	1	1	1	1	1	1	1	1	1	1	1	1	1
08:00:00	slot 7	1	1	1	1	1	1	1	1	1	1	1	1	1	1	1	1	1	1	1	1	1	1	1	1	1	1	1	1	1	1
08:05:00	slot 8	1	1	1	1	1	1	1	1	1	1	1	1	1	1	1	1	1	1	1	1	1	1	1	1	1	1	1	1	1	1
08:10:00	slot 9	1	1	1	1	1	1	1	1	1	1	1	1	1	1	1	1	1	1	1	1	1	1	1	1	1	1	1	1	1	1
08:15:00	slot 10	1	1	1	1	1	1	1	1	1	1	1	1	1	1	1	1	1	1	1	1	1	1	1	1	1	1	1	1	1	1
08:20:00	slot 11	1	1	1	1	1	1	1	1	1	1	1	1	1	1	1	1	1	1	1	1	1	1	1	1	1	1	1	1	1	1
08:25:00	slot 12	1	1	1	1	1	1	1	1	1	1	1	1	1	1	1	1	1	1	1	1	1	1	1	1	1	1	1	1	1	1
08:30:00	slot 13	1	1	1	1	1	1	1	1	1	1	0	1	1	1	1	1	1	1	0	1	1	1	1	1	0	1	1	1	1	1
08:35:00	slot 14	1	1	1	1	1	1	1	1	1	1	0	1	1	1	1	1	1	1	0	1	1	1	1	1	0	1	1	1	1	1
08:40:00	slot 15	1	1	1	1	1	1	1	1	1	1	0	1	1	1	1	1	1	1	0	1	1	1	1	1	0	1	1	1	1	1
08:45:00	slot 16	1	1	1	1	1	1	1	1	1	1	0	1	1	1	1	1	1	1	0	1	1	1	1	1	0	1	1	1	1	1
08:50:00	slot 17	1	1	1	1	1	1	1	1	1	1	0	1	1	1	1	1	1	1	0	1	1	1	1	1	0	1	1	1	1	1
08:55:00	slot 18	1	1	1	1	1	1	1	1	1	1	0	1	1	1	1	1	1	1	0	1	1	1	1	1	0	1	1	1	1	1
09:00:00	slot 19	1	1	1	1	1	1	1	1	1	1	0	1	1	1	1	1	1	1	0	1	1	1	1	1	0	1	1	1	1	1
09:05:00	slot 20	1	1	1	1	1	1	1	1	1	1	0	1	1	1	1	1	1	1	0	1	1	1	1	1	0	1	1	1	1	1
09:10:00	slot 21	1	1	1	1	1	1	1	1	1	1	0	1	1	1	1	1	1	1	0	1	1	1	1	1	0	1	1	1	1	1
09:15:00	slot 22	1	1	1	1	1	1	1	1	1	1	0	1	1	1	1	1	1	1	0	1	1	1	1	1	0	1	1	1	1	1
09:20:00	slot 23	1	1	1	1	1	1	1	1	1	1	0	1	1	1	1	1	1	1	0	1	1	1	1	1	0	1	1	1	1	1
09:25:00	slot 24	1	1	1	1	1	1	1	1	1	1	0	1	1	1	1	1	1	1	0	1	1	1	1	1	0	1	1	1	1	1
09:30:00	slot 25	1	1	1	1	1	1	1	1	1	1	0	1	1	1	1	1	1	1	0	1	1	1	1	1	0	1	1	1	1	1
09:35:00	slot 26	1	1	1	1	1	1	1	1	1	1	0	1	1	1	1	1	1	1	0	1	1	1	1	1	0	1	1	1	1	1
09:40:00	slot 27	1	1	1	1	1	1	1	1	1	1	0	1	1	1	1	1	1	1	0	1	1	1	1	1	0	1	1	1	1	1
09:45:00	slot 28	1	1	1	1	1	1	1	1	1	1	0	1	1	1	1	1	1	1	0	1	1	1	1	1	0	1	1	1	1	1
09:50:00	slot 29	1	1	1	1	1	1	1	1	1	1	0	1	1	1	1	1	1	1	0	1	1	1	1	1	0	1	1	1	1	1
09:55:00	slot 30	1	1	1	1	1	1	1	1	1	1	0	1	1	1	1	1	1	1	0	1	1	1	1	1	0	1	1	1	1	1
10:00:00	slot 31	1	1	1	1	1	1	1	1	1	1	0	1	1	1	1	1	1	1	0	1	1	1	1	1	0	1	1	1	1	1
10:05:00	slot 32	1	1	1	1	1	1	1	1	1	1	0	1	1	1	1	1	1	1	0	1	1	1	1	1	0	1	1	1	1	1
10:10:00	slot 33	1	1	1	1	1	1	1	1	1	1	0	1	1	1	1	1	1	1	0	1	1	1	1	1	0	1	1	1	1	1
10:15:00	slot 34	1	1	1	1	1	1	1	1	1	1	0	1	1	1	1	1	1	1	0	1	1	1	1	1	0	1	1	1	1	1
10:20:00	slot 35	1	1	1	1	1	1	1	1	1	1	0	1	1	1	1	1	1	1	0	1	1	1	1	1	0	1	1	1	1	1
10:25:00	slot 36	1	1	1	1	1	1	1	1	1	1	0	1	1	1	1	1	1	1	0	1	1	1	1	1	0	1	1	1	1	1
10:30:00	slot 37	1	1	1	1	1	1	1	1	1	1	0	1	1	1	1	1	1	1	0	1	1	1	1	1	0	1	1	1	1	1
10:35:00	slot 38	1	1	1	1	1	1	1	1	1	1	0	1	1	1	1	1	1	1	0	1	1	1	1	1	0	1	1	1	1	1
10:40:00	slot 39	1	1	1	1	1	1	1	1	1	1	0	1	1	1	1	1	1	1	0	1	1	1	1	1	0	1	1	1	1	1
10:45:00	slot 40	1	1	1	1	1	1	1	1	1	1	0	1	1	1	1	1	1	1	0	1	1	1	1	1	0	1	1	1	1	1
10:50:00	slot 41	1	1	1	1	1	1	1	1	1	1	0	1	1	1	1	1	1	1	0	1	1	1	1	1	0	1	1	1	1	1
10:55:00	slot 42	1	1	1	1	1	1	1	1	1	1	0	1	1	1	1	1	1	1	0	1	1	1	1	1	0	1	1	1	1	1
11:00:00	slot 43	1	1	1	1	1	1	1	1	1	1	1	1	1	1	1	1	1	1	1	1	1	1	1	1	1	1	1	1	1	1
11:05:00	slot 44	1	1	1	1	1	1	1	1	1	1	1	1	1	1	1	1	1	1	1	1	1	1	1	1	1	1	1	1	1	1
11:10:00	slot 45	1	1	1	1	1	1	1	1	1	1	1	1	1	1	1	1	1	1	1	1	1	1	1	1	1	1	1	1	1	1
11:15:00	slot 46	1	1	1	1	1	1	1	1	1	1	1	1	1	1	1	1	1	1	1	1	1	1	1	1	1	1	1	1	1	1
11:20:00	slot 47	1	1	1	1	1	1	1	1	1	1	1	1	1	1	1	1	1	1	1	1	1	1	1	1	1	1	1	1	1	1
11:25:00	slot 48	1	1	1	1	1	1	1	1	1	1	1	1	1	1	1	1	1	1	1	1	1	1	1	1	1	1	1	1	1	1
11:30:00	slot 49	1	1	1	1	1	1	1	1	1	1	1	1	1	1	1	1	1	1	1	1	1	1	1	1	1	1	1	1	1	1
11:35:00	slot 50	1	1	1	1	1	1	1	1	1	1	1	1	1	1	1	1	1	1	1	1	1	1	1	1	1	1	1	1	1	1
11:40:00	slot 51	1	1	1	1	1	1	1	1	1	1	1	1	1	1	1	1	1	1	1	1	1	1	1	1	1	1	1	1	1	1
11:45:00	slot 52	1	1	1	1	1	1	1	1	1	1	1	1	1	1	1	1	1	1	1	1	1	1	1	1	1	1	1	1	1	1
11:50:00	slot 53	1	1	1	1	1	1	1	1	1	1	1	1	1	1	1	1	1	1	1	1	1	1	1	1	1	1	1	1	1	1
11:55:00	slot 54	1	1	1	1	1	1	1	1	1	1	1	1	1	1	1	1	1	1	1	1	1	1	1	1	1	1	1	1	1	1
12:00:00	slot 55	1	1	1	1	1	1	1	1	1	1	1	1	1	1	1	1	1	1	1	1	1	1	1	1	1	1	1	1	1	1
12:05:00	slot 56	1	1	1	1	1	1	1	1	1	1	1	1	1	1	1	1	1	1	1	1	1	1	1	1	1	1	1	1	1	1
12:10:00	slot 57	1	1	1	1	1	1	1	1	1	1	1	1	1	1	1	1	1	1	1	1	1	1	1	1	1	1	1	1	1	1
12:15:00	slot 58	1	1	1	1	1	1	1	1	1	1	1	1	1	1	1	1	1	1	1	1	1	1	1	1	1	1	1	1	1	1
12:20:00	slot 59	1	1	1	1	1	1	1	1	1	1	1	1	1	1	1	1	1	1	1	1	1	1	1	1	1	1	1	1	1	1
12:25:00	slot 60	1	1	1	1	1	1	1	1	1	1	1	1	1	1	1	1	1	1	1	1	1	1	1	1	1	1	1	1	1	1
12:30:00	slot 61	1	1	1	1	1	1	1	1	1	1	1	1	1	1	1	1	1	1	1	1	1	1	1	1	1	1	1	1	1	1
12:35:00	slot 62	1	1	1	1	1	1	1	1	1	1	1	1	1	1	1	1	1	1	1	1	1	1	1	1	1	1	1	1	1	1
12:40:00	slot 63	1	1	1	1	1	1	1	1	1	1	1	1	1	1	1	1	1	1	1	1	1	1	1	1	1	1	1	1	1	1
12:45:00	slot 64	1	1	1	1	1	1	1	1	1	1	1	1	1	1	1	1	1	1	1	1	1	1	1	1	1	1	1	1	1	1
12:50:00	slot 65	1	1	1	1	1	1	1	1	1	1	1	1	1	1	1	1	1	1	1	1	1	1	1	1	1	1	1	1	1	1
12:55:00	slot 66	1	1	1	1	1	1	1	1	1	1	1	1	1	1	1	1	1	1	1	1	1	1	1	1	1	1	1	1	1	1
13:00:00	slot 67	1	1	1	1	1	1	1	1	1	1	1	1	1	1	1	1	1	1	1	1	1	1	1	1	1	1	1	1	1	1
13:05:00	slot 68	1	1	1	1	1	1	1	1	1	1	1	1	1	1	1	1	1	1	1	1	1	1	1	1	1	1	1	1	1	1
13:10:00	slot 69	1	1	1	1	1	1	1	1	1	1	1	1	1	1	1	1	1	1	1	1	1	1	1	1	1	1	1	1	1	1
13:15:00	slot 70	1	1	1	1	1	1	1	1	1	1	1	1	1	1	1	1	1	1	1	1	1	1	1	1	1	1	1	1	1	1
13:20:00	slot 71	1	1	1	1	1	1	1	1	1	1	1	1	1	1	1	1	1	1	1	1	1	1	1	1	1	1	1	1	1	1
13:25:00	slot 72	1	1	1	1	1	1	1	1	1	1	1	1	1	1	1	1	1	1	1	1	1	1	1	1	1	1	1	1	1	1
13:30:00	slot 73	1	1	1	1	1	1	1	1	1	1	1	1	1	1	1	1	1	1	1	1	1	1	1	1	1	1	1	1	1	1
13:35:00	slot 74	1	1	1	1	1	1	1	1	1	1	1	1	1	1	1	1	1	1	1	1	1	1	1	1	1	1	1	1	1	1
13:40:00	slot 75	1	1	1	1	1	1	1	1	1	1	1	1	1	1	1	1	1	1	1	1	1	1	1	1	1	1	1	1	1	1
13:45:00	slot 76	1	1	1	1	1	1	1	1	1	1	1	1	1	1	1	1	1	1	1	1	1	1	1	1	1	1	1	1	1	1
13:50:00	slot 77	1	1	1	1	1	1	1	1	1	1	1	1	1	1	1	1	1	1	1	1	1	1	1	1	1	1	1	1	1	1
13:55:00	slot 78	1	1	1	1	1	1	1	1	1	1	1	1	1	1	1	1	1	1	1	1	1	1	1	1	1	1	1	1	1	1
14:00:00	slot 79	1	1	1	1	1	1	1	1	1	1	1	1	1	1	1	1	1	1	1	1	1	1	1	1	1	1	1	1	1	1
14:05:00	slot 80	1	1	1	1	1	1	1	1	1	1	1	1	1	1	1	1	1	1	1	1	1	1	1	1	1	1	1	1	1	1
14:10:00	slot 81	1	1	1	1	1	1	1	1	1	1	1	1	1	1	1	1	1	1	1	1	1	1	1	1	1	1	1	1	1	1
14:15:00	slot 82	1	1	1	1	1	1	1	1	1	1	1	1	1	1	1	1	1	1	1	1	1	1	1	1	1	1	1	1	1	1
14:20:00	slot 83	1	1	1	1	1	1	1	1	1	1	1	1	1	1	1	1	1	1	1	1	1	1	1	1	1	1	1	1	1	1
14:25:00	slot 84	1	1	1	1	1	1	1	1	1	1	1	1	1	1	1	1	1	1	1	1	1	1	1	1	1	1	1	1	1	1
14:30:00	slot 85	1	0	1	1	1	1	1	0	1	1	1	1	1	1	1	1	1	1	1	1	1	1	1	1	1	0	1	1	1	1
14:35:00	slot 86	1	0	1	1	1	1	1	0	1	1	1	1	1	1	1	1	1	1	1	1	1	1	1	1	1	0	1	1	1	1
14:40:00	slot 87	1	0	1	1	1	1	1	0	1	1	1	1	1	1	1	1	1	1	1	1	1	1	1	1	1	0	1	1	1	1
14:45:00	slot 88	1	0	1	1	1	1	1	0	1	1	1	1	1	1	1	1	1	1	1	1	1	1	1	1	1	0	1	1	1	1
14:50:00	slot 89	1	0	1	1	1	1	1	0	1	1	1	1	1	1	1	1	1	1	1	1	1	1	1	1	1	0	1	1	1	1
14:55:00	slot 90	1	0	1	1	1	1	1	0	1	1	1	1	1	1	1	1	1	1	1	1	1	1	1	1	1	0	1	1	1	1
15:00:00	slot 91	1	0	1	1	1	1	1	0	1	1	1	1	1	1	1	1	1	1	1	1	1	1	1	1	1	0	1	1	1	1
15:05:00	slot 92	1	0	1	1	1	1	1	0	1	1	1	1	1	1	1	1	1	1	1	1	1	1	1	1	1	0	1	1	1	1
15:10:00	slot 93	1	0	1	1	1	1	1	0	1	1	1	1	1	1	1	1	1	1	1	1	1	1	1	1	1	0	1	1	1	1
15:15:00	slot 94	1	0	1	1	1	1	1	0	1	1	1	1	1	1	1	1	1	1	1	1	1	1	1	1	1	0	1	1	1	1
15:20:00	slot 95	1	0	1	1	1	1	1	0	1	1	1	1	1	1	1	1	1	1	1	1	1	1	1	1	1	0	1	1	1	1
15:25:00	slot 96	1	0	1	1	1	1	1	0	1	1	1	1	1	1	1	1	1	1	1	1	1	1	1	1	1	0	1	1	1	1
15:30:00	slot 97	1	0	1	1	1	1	1	0	1	1	1	1	1	1	1	1	1	1	1	1	1	1	1	1	1	0	1	1	1	1
15:35:00	slot 98	1	0	1	1	1	1	1	0	1	1	1	1	1	1	1	1	1	1	1	1	1	1	1	1	1	0	1	1	1	1
15:40:00	slot 99	1	0	1	1	1	1	1	0	1	1	1	1	1	1	1	1	1	1	1	1	1	1	1	1	1	0	1	1	1	1
15:45:00	slot 100	1	0	1	1	1	1	1	0	1	1	1	1	1	1	1	1	1	1	1	1	1	1	1	1	1	0	1	1	1	1
15:50:00	slot 101	1	0	1	1	1	1	1	0	1	1	1	1	1	1	1	1	1	1	1	1	1	1	1	1	1	0	1	1	1	1
15:55:00	slot 102	1	0	1	1	1	1	1	0	1	1	1	1	1	1	1	1	1	1	1	1	1	1	1	1	1	0	1	1	1	1
16:00:00	slot 103	1	0	1	1	1	1	1	0	1	1	1	1	1	1	1	1	1	1	1	1	1	1	1	1	1	0	1	1	1	1
16:05:00	slot 104	1	0	1	1	1	1	1	0	1	1	1	1	1	1	1	1	1	1	1	1	1	1	1	1	1	0	1	1	1	1
16:10:00	slot 105	1	0	1	1	1	1	1	0	1	1	1	1	1	1	1	1	1	1	1	1	1	1	1	1	1	0	1	1	1	1
16:15:00	slot 106	1	0	1	1	1	1	1	0	1	1	1	1	1	1	1	1	1	1	1	1	1	1	1	1	1	0	1	1	1	1
16:20:00	slot 107	1	0	1	1	1	1	1	0	1	1	1	1	1	1	1	1	1	1	1	1	1	1	1	1	1	0	1	1	1	1
16:25:00	slot 108	1	0	1	1	1	1	1	0	1	1	1	1	1	1	1	1	1	1	1	1	1	1	1	1	1	0	1	1	1	1
16:30:00	slot 109	1	0	1	1	1	1	1	0	1	1	1	1	1	1	1	1	1	1	1	1	1	1	1	1	1	0	1	1	1	1
16:35:00	slot 110	1	0	1	1	1	1	1	0	1	1	1	1	1	1	1	1	1	1	1	1	1	1	1	1	1	0	1	1	1	1
16:40:00	slot 111	1	0	1	1	1	1	1	0	1	1	1	1	1	1	1	1	1	1	1	1	1	1	1	1	1	0	1	1	1	1
16:45:00	slot 112	1	0	1	1	1	1	1	0	1	1	1	1	1	1	1	1	1	1	1	1	1	1	1	1	1	0	1	1	1	1
16:50:00	slot 113	1	0	1	1	1	1	1	0	1	1	1	1	1	1	1	1	1	1	1	1	1	1	1	1	1	0	1	1	1	1
16:55:00	slot 114	1	0	1	1	1	1	1	0	1	1	1	1	1	1	1	1	1	1	1	1	1	1	1	1	1	0	1	1	1	1
17:00:00	slot 115	1	1	1	1	1	1	1	1	1	1	1	1	1	1	1	1	1	1	1	1	1	1	1	1	1	1	1	1	1	1
17:05:00	slot 116	1	1	1	1	1	1	1	1	1	1	1	1	1	1	1	1	1	1	1	1	1	1	1	1	1	1	1	1	1	1
17:10:00	slot 117	1	1	1	1	1	1	1	1	1	1	1	1	1	1	1	1	1	1	1	1	1	1	1	1	1	1	1	1	1	1
17:15:00	slot 118	1	1	1	1	1	1	1	1	1	1	1	1	1	1	1	1	1	1	1	1	1	1	1	1	1	1	1	1	1	1
17:20:00	slot 119	1	1	1	1	1	1	1	1	1	1	1	1	1	1	1	1	1	1	1	1	1	1	1	1	1	1	1	1	1	1
17:25:00	slot 120	1	1	1	1	1	1	1	1	1	1	1	1	1	1	1	1	1	1	1	1	1	1	1	1	1	1	1	1	1	1

## Sheet: bvi_patdata
nsessions	duedate	daybreaks	winphy	start_pat	slots	urg_pat	linac1	linac2
3	1	1	0	1	3	3	1	1
2	1	1	0	1	2	3	1	1
5	1	1	0	1	2	2	1	1
5	1	1	0	1	2	3	1	1
5	1	1	0	1	2	3	1	1
5	1	1	0	1	4	3	1	1
5	1	1	0	0	5	3	1	1
5	1	1	0	1	2	3	1	1
5	1	1	0	1	2	3	1	1
5	1	1	0	1	2	3	1	1
4	1	1	0	1	2	3	1	1
5	1	1	0	1	2	3	1	1
5	1	1	0	1	2	3	1	1
5	1	1	0	1	3	3	1	1
5	1	1	0	1	2	3	1	1
2	1	1	0	1	3	2	1	1
5	1	1	0	1	2	3	1	1
5	1	1	0	1	2	3	1	1
5	1	1	0	0	2	3	1	1
2	1	1	0	1	2	3	1	1
5	1	1	0	1	2	3	1	1
1	1	1	0	1	4	2	1	1
5	1	1	0	1	3	3	1	1
5	1	1	0	1	2	3	1	1
5	1	1	0	1	2	3	1	1
5	1	1	0	1	5	3	1	1
5	1	1	0	1	2	3	1	1
5	1	1	0	0	2	3	1	1
5	1	1	0	1	2	3	1	1
5	1	1	0	1	2	3	1	1
5	1	1	0	1	3	3	1	1
5	1	1	0	1	2	3	1	1
5	1	1	0	0	2	3	1	1
2	1	1	0	1	2	3	1	1
5	1	1	0	1	3	3	1	1
5	1	1	0	1	2	3	1	1
5	1	1	0	1	2	3	1	1
5	1	1	0	1	2	3	1	1
5	1	1	0	1	3	3	1	1
5	1	1	0	0	2	3	1	1
5	1	1	0	1	2	3	1	1
5	1	1	0	1	2	3	1	1
5	1	1	0	1	3	3	1	1
5	1	1	0	1	2	3	1	1
5	1	1	0	1	2	3	1	1
2	1	1	0	1	2	3	1	1
1	1	1	0	1	5	3	1	1
2	4	1	0	0	3	2	1	1
5	1	1	0	0	2	3	1	1
1	1	1	0	0	4	2	1	1
5	1	1	0	0	2	3	1	1

## Sheet: bvi_linacdata
		Linac 1					Linac 2
		1	2	3	4	5	1	2	3	4	5
08:00:00	slot 1	1	1	1	1	1	1	1	1	1	1
08:05:00	slot 2	1	1	1	1	1	1	1	1	1	1
08:10:00	slot 3	1	1	1	1	1	1	1	1	1	1
08:15:00	slot 4	1	1	1	1	1	1	1	1	1	1
08:20:00	slot 5	1	1	1	1	1	1	1	1	1	1
08:25:00	slot 6	1	1	1	1	1	1	1	1	1	1
08:30:00	slot 7	1	1	1	1	1	1	1	1	1	1
08:35:00	slot 8	1	1	1	1	1	1	1	1	1	1
08:40:00	slot 9	1	1	1	1	1	1	1	1	1	1
08:45:00	slot 10	1	1	1	1	1	1	1	1	1	1
08:50:00	slot 11	1	1	1	1	1	1	1	1	1	1
08:55:00	slot 12	0	0	0	0	0	0	0	0	0	0
09:00:00	slot 13	1	1	1	1	1	1	1	1	1	1
09:05:00	slot 14	1	1	1	1	1	1	1	1	1	1
09:10:00	slot 15	1	1	1	1	1	1	1	1	1	1
09:15:00	slot 16	1	1	1	1	1	1	1	1	1	1
09:20:00	slot 17	1	1	1	1	1	1	1	1	1	1
09:25:00	slot 18	1	1	1	1	1	1	1	1	1	1
09:30:00	slot 19	1	1	1	1	1	1	1	1	1	1
09:35:00	slot 20	1	1	1	1	1	1	1	1	1	1
09:40:00	slot 21	1	1	1	1	1	1	1	1	1	1
09:45:00	slot 22	1	1	1	1	1	1	1	1	1	1
09:50:00	slot 23	1	1	1	1	1	1	1	1	1	1
09:55:00	slot 24	0	0	0	0	0	0	0	0	0	0
10:00:00	slot 25	0	0	0	0	0	0	0	0	0	0
10:05:00	slot 26	0	0	0	0	0	0	0	0	0	0
10:10:00	slot 27	0	0	0	0	0	0	0	0	0	0
10:15:00	slot 28	1	1	1	1	1	1	1	1	1	1
10:20:00	slot 29	1	1	1	1	1	1	1	1	1	1
10:25:00	slot 30	1	1	1	1	1	1	1	1	1	1
10:30:00	slot 31	1	1	1	1	1	1	1	1	1	1
10:35:00	slot 32	1	1	1	1	1	1	1	1	1	1
10:40:00	slot 33	1	1	1	1	1	1	1	1	1	1
10:45:00	slot 34	1	1	1	1	1	1	1	1	1	1
10:50:00	slot 35	1	1	1	1	1	1	1	1	1	1
10:55:00	slot 36	0	0	0	0	0	0	0	0	0	0
11:00:00	slot 37	1	1	1	1	1	1	1	1	1	1
11:05:00	slot 38	1	1	1	1	1	1	1	1	1	1
11:10:00	slot 39	1	1	1	1	1	1	1	1	1	1
11:15:00	slot 40	1	1	1	1	1	1	1	1	1	1
11:20:00	slot 41	1	1	1	1	1	1	1	1	1	1
11:25:00	slot 42	1	1	1	1	1	1	1	1	1	1
11:30:00	slot 43	1	1	1	1	1	1	1	1	1	1
11:35:00	slot 44	1	1	1	1	1	1	1	1	1	1
11:40:00	slot 45	1	1	1	1	1	1	1	1	1	1
11:45:00	slot 46	1	1	1	1	1	1	1	1	1	1
11:50:00	slot 47	1	1	1	1	1	1	1	1	1	1
11:55:00	slot 48	0	0	0	0	0	0	0	0	0	0
12:00:00	slot 49	1	1	1	1	1	1	1	1	1	1
12:05:00	slot 50	1	1	1	1	1	1	1	1	1	1
12:10:00	slot 51	1	1	1	1	1	1	1	1	1	1
12:15:00	slot 52	1	1	1	1	1	1	1	1	1	1
12:20:00	slot 53	1	1	1	1	1	1	1	1	1	1
12:25:00	slot 54	1	1	1	1	1	1	1	1	1	1
12:30:00	slot 55	0	0	0	0	0	0	0	0	0	0
12:35:00	slot 56	0	0	0	0	0	0	0	0	0	0
12:40:00	slot 57	0	0	0	0	0	0	0	0	0	0
12:45:00	slot 58	0	0	0	0	0	0	0	0	0	0
12:50:00	slot 59	0	0	0	0	0	0	0	0	0	0
12:55:00	slot 60	0	0	0	0	0	0	0	0	0	0
13:00:00	slot 61	1	1	1	1	1	1	1	1	1	1
13:05:00	slot 62	1	1	1	1	1	1	1	1	1	1
13:10:00	slot 63	1	1	1	1	1	1	1	1	1	1
13:15:00	slot 64	1	1	1	1	1	1	1	1	1	1
13:20:00	slot 65	1	1	1	1	1	1	1	1	1	1
13:25:00	slot 66	1	1	1	1	1	1	1	1	1	1
13:30:00	slot 67	1	1	1	1	1	1	1	0	1	1
13:35:00	slot 68	1	1	1	1	1	1	1	0	1	1
13:40:00	slot 69	1	1	1	1	1	1	1	0	1	1
13:45:00	slot 70	1	1	1	1	1	1	1	0	1	1
13:50:00	slot 71	1	1	1	1	1	1	1	0	1	1
13:55:00	slot 72	0	0	0	0	0	0	0	0	0	0
14:00:00	slot 73	1	1	1	1	1	1	1	0	1	1
14:05:00	slot 74	1	1	1	1	1	1	1	0	1	1
14:10:00	slot 75	1	1	1	1	1	1	1	0	1	1
14:15:00	slot 76	1	1	1	1	1	1	1	0	1	1
14:20:00	slot 77	1	1	1	1	1	1	1	0	1	1
14:25:00	slot 78	1	1	1	1	1	1	1	0	1	1
14:30:00	slot 79	1	1	1	1	1	1	1	0	1	1
14:35:00	slot 80	1	1	1	1	1	1	1	0	1	1
14:40:00	slot 81	1	1	1	1	1	1	1	0	1	1
14:45:00	slot 82	1	1	1	1	1	1	1	0	1	1
14:50:00	slot 83	1	1	1	1	1	1	1	0	1	1
14:55:00	slot 84	0	0	0	0	0	0	0	0	0	0
15:00:00	slot 85	0	0	0	0	0	0	0	0	0	0
15:05:00	slot 86	0	0	0	0	0	0	0	0	0	0
15:10:00	slot 87	0	0	0	0	0	0	0	0	0	0
15:15:00	slot 88	1	1	1	1	1	1	1	0	1	0
15:20:00	slot 89	1	1	1	1	1	1	1	0	1	0
15:25:00	slot 90	1	1	1	1	1	1	1	0	1	0
15:30:00	slot 91	1	1	1	1	1	1	1	0	1	0
15:35:00	slot 92	1	1	1	1	1	1	1	0	1	0
15:40:00	slot 93	1	1	1	1	1	1	1	0	1	0
15:45:00	slot 94	1	1	1	1	1	1	1	0	1	0
15:50:00	slot 95	1	1	1	1	1	1	1	0	1	0
15:55:00	slot 96	0	0	0	0	0	0	0	0	0	0
16:00:00	slot 97	1	1	1	1	1	1	1	0	1	0
16:05:00	slot 98	1	1	1	1	1	1	1	0	1	0
16:10:00	slot 99	1	1	1	1	1	1	1	0	1	0
16:15:00	slot 100	1	1	1	1	1	1	1	0	1	0
16:20:00	slot 101	1	1	1	1	1	1	1	0	1	0
16:25:00	slot 102	1	1	1	1	1	1	1	0	1	0
16:30:00	slot 103	1	1	1	1	1	1	1	0	1	0
16:35:00	slot 104	1	1	1	1	1	1	1	0	1	0
16:40:00	slot 105	1	1	1	1	1	1	1	0	1	0
16:45:00	slot 106	1	1	1	1	1	1	1	0	1	0
16:50:00	slot 107	1	1	1	1	1	1	1	0	1	0
16:55:00	slot 108	0	0	0	0	0	0	0	0	0	0
17:00:00	slot 109	1	1	1	1	1	1	1	0	1	0
17:05:00	slot 110	1	1	1	1	1	1	1	0	1	0
17:10:00	slot 111	1	1	1	1	1	1	1	0	1	0
17:15:00	slot 112	1	1	1	1	1	1	1	0	1	0
17:20:00	slot 113	1	1	1	1	1	1	1	0	1	0
17:25:00	slot 114	1	1	1	1	1	1	1	0	1	0
